# Supplementary material for: In vivo dissection of a clustered-CTCF domain boundary reveals developmental principles of regulatory insulation
Source: Nat Genet. 2022 Jul 11;54(7):1026–36. doi: 10.1038/s41588-022-01117-9 (PMC9279147; doi:10.1038/s41588-022-01117-9)
Supplement: Supplementary file 4 — Sequences of CRISPRCas9_gRNAs and PCR and qPCR primers. [file 41588_2022_1117_MOESM4_ESM.xlsx]

## Sheet: Supp. Table 1
	GUIDE NAME	GUIDE SEQUENCE
	CBS_R1_gRNA	TTCCACACATAAATACTAGG
	CBS_R2_gRNA_cen	CGATTACGGAAATAAGAACA
	CBS_R2_gRNA_tel	AGGTCTCTGTGCATGCAGTG
	CBS_F1_gRNA	AGGGAAAGTTCGCCCTCTAG
	CBS_R3_gRNA	CCAGCAGCAACAGCGCCACC
	CBS_F2_gRNA	AAACAGTTGGCGCCATCTAG
	CBS_R4_gRNA	TGCAAAAGAGCGCCCCCGCA
	INV_gRNA_cen	GAGTAACTTCCAAATCCCGA
	INV_gRNA_tel	ATCGACTTAATGGCACCCCA

## Sheet: Supp. Table 2
	PRIMER NAME	PRIMER SEQUENCE	DESCRIPTION
	DelBs_FW1	TCTGCCGACATAAAGAAAAAG	genotyping intraTAD deletion (WT breakboint)
	DelBs_REV1	CTGAGCATTGTCTTCTCCACA
	DelBs_REV2	GTCATCTACAAGTATCCCATCTACA	genotyping intraTAD deletion (in combination with DelBs_FW1)
	CBS_R1_FW	TGGTTTGGAGAAAGGCAGTT	genotyping of R1 deletion
	CBS_R1_REV	CTGGGCACATGGAGGTAAG
	CBS_R2_FW1	GGAAGCCAGACGACCAGAG	genotyping of R2 deletion (cen breakpoint)
	CBS_R2_REV1	AGCGGGAGACAATCACTT
	CBS_R2_FW2	CTGGCTTCTGTGGGAACTGC	genotyping of R2 deletion (tel breakpoint)
	CBS_R2_REV2	GCATAAGGCAGCGAAGAGTTG
	CBS_F1_FW	AGATCCATGAGTAAGGAAGTGTCG	genotyping of F1 deletion
	CBS_F1_REV	ATGCAGGGACAATTCCTAGTGC
	CBS_R3_FW	AAGTCTCCCTGTAATGTGCGTT	genotyping of R3 deletion
	CBS_R3_REV	TTTCTCATACTTACCCGTGCGT
	CBS_F2_FW	AGGGTGAGCCACTTCACTATTA	genotyping of F2 deletion
	CBS_F2_REV	CAATGGAAGAACAACACGATG
	CBS_R4_FW	TTTGGTGCTTAGAGGCTGTG	genotyping of R4 deletion
	CBS_R4_REV	CTTTCCAGTGCGATTTGC
	INV_FW1	CCTGTTAGAGTTAGGGAGGGAG	genotyping of inverted boundary (cen breakpoint)
	INV_REV1	AGTGGGTGCTCGGTTTGTTT
	INV_FW2	GCGTCTGAAGCTCTACCACT	genotyping of inverted boundary (tel breakpoint)
	INV_REV2	GGATGGGCACTGAGAAGTGT
	qPCR_INV_cen_FW	TTGAGGAAGGTAACGGAAGTCT	genotyping of inverted boundary (cen breakpoint)
	qPCR_INV_cen_REV	AAGTGGGTGCTCGGTTTGTTT
	qPCR_INV_tel_FW	CTCATGCCAGTGTCATCATGC	genotyping of inverted boundary (tel breakpoint)
	qPCR_INV_tel_REV	AGAAACGATGCTCCTCCGTC
	qPCR_flankingsequence_FW	CACAGATGCCAACAGAGGGT	CTRL genotyping
	qPCR_flankingsequence_REV	GCAGAGGACAGAGATAGGAGG
	qPCR_CTRLregion_FW	AGCTAGATTACCCTGAGTCCA	CTRL genotyping
	qPCR_CTRLregion_REV	TTCAAGTAGGCTCGGTCACC
	qPCR_Pax3_FW	AACCCAAGCAGGTGACAACG	primers used for quantification of Pax3 mRNA by qRT-PCR
	qPCR_Pax3_REV	CTCAGGATGCGGCTGATAGA
	qPCR_Gapdh_FW	GGCATTGCTCTCAATGACAA	primers used for quantification of Gapdh mRNA by qRT-PCR
	qPCR_Gapdh_REV	TGTGAGGGAGATGCTCAGTG
